# Supplementary material for: Insights into the Intersection of Biocide Resistance, Efflux Pumps, and Sequence Types in Carbapenem-Resistant Acinetobacter baumannii: A Multicenter Study
Source: Pathogens. 2023 Jun 30;12(7):899. doi: 10.3390/pathogens12070899 (PMC10383717; doi:10.3390/pathogens12070899)
Supplement: Supplementary file 1 [file pathogens-12-00899-s001.zip]

Archive with 1 entries (1 files):
- pathogens-2440087-supplementary.pdf
